# Supplementary material for: ﻿Two new species of Rhizoplaca (Lecanoraceae) from Southwest China
Source: MycoKeys. 2024 Jan 25;101:233–48. doi: 10.3897/mycokeys.101.115678 (PMC10835803; doi:10.3897/mycokeys.101.115678)
Supplement: XML Treatment for Rhizoplaca adpressa [file mycokeys.101.115678-treatment1.xml]

<!DOCTYPE tp:taxon-treatment
  PUBLIC "-//TaxonX//DTD Taxonomic Treatment Publishing DTD v0 20100105//EN" "tax-treatment-NSO.dtd">
<tp:taxon-treatment xmlns:tp="http://www.plazi.org/taxpub"><tp:treatment-meta><kwd-group><label>Taxon classification</label><kwd>
              <named-content content-type="kingdom">Fungi</named-content>
            </kwd><kwd>
              <named-content content-type="order">Lecanorales</named-content>
            </kwd><kwd>
              <named-content content-type="family">Lecanoraceae</named-content>
            </kwd></kwd-group><mixed-citation publication-type="journal"><person-group><name><surname>Zhang</surname><given-names>Yanyun</given-names></name><name><surname>Yin</surname><given-names>Yujiao</given-names></name><name><surname>Wang</surname><given-names>Lun</given-names></name><name><surname>Printzen</surname><given-names>Christian</given-names></name><name><surname>Wang</surname><given-names>Lisong</given-names></name><name><surname>Wang</surname><given-names>Xinyu</given-names></name></person-group><article-title>﻿Two new species of <italic><tp:taxon-name><tp:taxon-name-part taxon-name-part-type="genus" reg="Rhizoplaca">Rhizoplaca</tp:taxon-name-part></tp:taxon-name></italic> (<tp:taxon-name><tp:taxon-name-part taxon-name-part-type="family">Lecanoraceae</tp:taxon-name-part></tp:taxon-name>) from Southwest China</article-title><source>MycoKeys</source><day>25</day><month>01</month><year>2024</year><volume>101</volume><fpage>233</fpage><lpage>248</lpage><pub-id pub-id-type="doi">10.3897/mycokeys.101.115678</pub-id></mixed-citation></tp:treatment-meta><tp:nomenclature><label>﻿</label><tp:taxon-name>
            <object-id xmlns:xlink="http://www.w3.org/1999/xlink" content-type="arpha" xlink:type="simple">7E900CC4-82A4-5ACB-8E08-97B4531A19A3</object-id>
            <tp:taxon-name-part taxon-name-part-type="genus" reg="Rhizoplaca">Rhizoplaca</tp:taxon-name-part>
            <tp:taxon-name-part taxon-name-part-type="species" reg="adpressa">adpressa</tp:taxon-name-part>
            <object-id xmlns:xlink="http://www.w3.org/1999/xlink" content-type="mycobank" xlink:type="simple">851059</object-id>
          </tp:taxon-name><tp:taxon-authority>Y. Y. Zhang &amp; Li S. Wang</tp:taxon-authority><tp:taxon-status xmlns:xlink="http://www.w3.org/1999/xlink" xlink:type="simple">sp. nov.</tp:taxon-status><xref ref-type="fig" rid="F2">Fig. 2</xref></tp:nomenclature><tp:treatment-sec sec-type="material" id="SECID0EGJAK"><title>Type.</title><p>China. Yunnan Prov.: Kunming Ci., Shilin Co., <named-content xmlns:xlink="http://www.w3.org/1999/xlink" content-type="dwc:verbatimCoordinates" xlink:type="simple"><named-content content-type="geo-json" specific-use="{&#34;type&#34;:&#34;Point&#34;,&#34;coordinates&#34;:[103.366667,24.683333]}" id="NCID0EPJAK" xlink:type="simple">24°41′N, 103°22′E</named-content></named-content>, 1883 m, on calcareous rock, 25 October 2017, Li S. Wang et al. 17-56973 (KUN-L0066051).</p></tp:treatment-sec><tp:treatment-sec sec-type="diagnosis" id="SECID0EUJAK"><title>Diagnosis.</title><p>The species <italic><tp:taxon-name><tp:taxon-name-part taxon-name-part-type="genus" reg="Rhizoplaca">Rhizoplaca</tp:taxon-name-part><tp:taxon-name-part taxon-name-part-type="species" reg="adpressa">adpressa</tp:taxon-name-part></tp:taxon-name></italic> is characterized by its placodioid and closely adnate thallus, pale green and heavily pruinose upper surface, lower surface of marginal squamules with a white and narrow free margin, the absence of lower cortex, and the basally non-constricted apothecia with orange disc that turn reddish-brown at maturity.</p></tp:treatment-sec><tp:treatment-sec sec-type="etymology" id="SECID0EFKAK"><title>Etymology.</title><p>The epithet refers to the thallus, which is closely adnate to the substratum.</p></tp:treatment-sec><tp:treatment-sec sec-type="description" id="SECID0EKKAK"><title>Description.</title><p>Thallus placodioid, umbilicate at least when young, rosulate, 1−3.5 cm across, centrally areolate, areoles continuous, plane, ca. 0.5 mm in diam., marginally squamulose, squamules radiating, 1−2.5 mm across. Upper surface pale green, heavily pruinose, smooth, rarely cracked, matt, lower surface with a white and narrow (ca. 1 mm) free margin, without tomentum. Upper cortex 13−20 μm thick, filled with pale brown (soluble in K) and brown (insoluble in K) granules, consisting of thin-walled and short-celled hyphae, 1.5−2.5 μm in diam., length of cell 3−7 μm, epinecral 10−16 μm thick, filled with brown granules, partly soluble in K, algal layer continuous, filled with black substance, insoluble in K, 67−75 μm thick, algae 8.5−12 μm in diam., medulla filled with black substance, insoluble in K, lower cortex lacking.</p><p>Apothecia common, laminal, scattered to slightly grouped, lecanorine, originally at same level with thallus, without thalline margin, then adnate, not constricted at base, 0.5−1 mm in diam. Apothecial disc orange, reddish-brown with age, pruinose, plane to slightly convex, thalline margin entire, thinner than 0.1 mm, concolorous with thallus. Hymenium filled with orangish and gray granules, insoluble in K, 58−70 μm high, epihymenium non-gelatinized, filled with brown (soluble in K) and orange granules (insoluble in K), weakly interspersed, 12−16 μm thick, parathecium extremely reduced, subhymenium with orangish gray granules, insoluble in K, 12.5−20 μm, hypothecium colorless, with orange and brown granules, insoluble in K, 50−180 μm, algae under hypothecium not continuous, irregularly grouped, cortex of thalline margin same as upper cortex, even, ca. 25 μm thick, paraphyses simple, ca. 3 μm in diam., septate, length of cell 10−13 μm, asci clavate, 50−55 × 15−22 μm, ascospores broadly ellipsoid to subfusiformis, hyaline, 9.5−13 × 6.5−9 μm. Pycnidia rare, conidia filiform, 16−25 × ca. 0.7 μm.</p></tp:treatment-sec><tp:treatment-sec sec-type="chemistry" id="SECID0EQKAK"><title>Chemistry.</title><p>K+ pale yellow, C-, P-; usnic and placodiolic acids were detected in <abbrev xmlns:xlink="http://www.w3.org/1999/xlink" xlink:title="thin layer chromatography" id="ABBRID0EWKAK" xlink:type="simple">TLC</abbrev>.</p></tp:treatment-sec><tp:treatment-sec sec-type="distribution" id="SECID0E1KAK"><title>Distribution and ecology.</title><p>The new species only grows on exposed hard calcareous rock in karst landform at elevations of 1883−2623 m in Yunnan Province, China.</p></tp:treatment-sec><tp:treatment-sec sec-type="notes" id="SECID0E6KAK"><title>Notes.</title><p><italic><tp:taxon-name><tp:taxon-name-part taxon-name-part-type="genus" reg="Rhizoplaca">Rhizoplaca</tp:taxon-name-part><tp:taxon-name-part taxon-name-part-type="species" reg="callichroa">callichroa</tp:taxon-name-part></tp:taxon-name></italic> is similar to this new species but differs in its yellowish green upper surface, the apothecia constricted at base when mature, and the persistently orange apothecial disc (<xref ref-type="bibr" rid="B31">Zhang et al. 2020</xref>). <italic><tp:taxon-name><tp:taxon-name-part taxon-name-part-type="genus" reg="Rhizoplaca">Rhizoplaca</tp:taxon-name-part><tp:taxon-name-part taxon-name-part-type="species" reg="huashanensis">huashanensis</tp:taxon-name-part></tp:taxon-name></italic> is similar to <italic><tp:taxon-name><tp:taxon-name-part taxon-name-part-type="genus" reg="Rhizoplaca">R.</tp:taxon-name-part><tp:taxon-name-part taxon-name-part-type="species" reg="adpressa">adpressa</tp:taxon-name-part></tp:taxon-name></italic> but differs in its black lower surface that contains a lower cortex, and its restricted distribution in Shaanxi (Northwest China) (<xref ref-type="bibr" rid="B28">Wei 1984</xref>). <italic><tp:taxon-name><tp:taxon-name-part taxon-name-part-type="genus" reg="Rhizoplaca">Rhizoplaca</tp:taxon-name-part><tp:taxon-name-part taxon-name-part-type="species" reg="chrysoleuca">chrysoleuca</tp:taxon-name-part></tp:taxon-name></italic> differs from <italic><tp:taxon-name><tp:taxon-name-part taxon-name-part-type="genus" reg="Rhizoplaca">R.</tp:taxon-name-part><tp:taxon-name-part taxon-name-part-type="species" reg="adpressa">adpressa</tp:taxon-name-part></tp:taxon-name></italic> in its larger apothecia (0.5−6 mm in diam.) and marginal lobes (2−5 mm long, 1−3 mm wide), a wide and bluish-black free margin on lower surface, the presence of gelatinized lower cortex, and the persistently orange apothecia with constricted base. <italic><tp:taxon-name><tp:taxon-name-part taxon-name-part-type="genus" reg="Rhizoplaca">Rhizoplaca</tp:taxon-name-part><tp:taxon-name-part taxon-name-part-type="species" reg="phaedrophthalma">phaedrophthalma</tp:taxon-name-part></tp:taxon-name></italic> also has reddish-brown apothecial disc when mature, but differs in the lobate thallus with yellowish and epruinose upper surface, the strongly convex disc, and the smaller ascospores, 7–10 × 4.5–7 μm (<xref ref-type="bibr" rid="B17">Lü et al. 2020</xref>; <xref ref-type="bibr" rid="B21">Poelt 1958</xref>).</p><fig id="F2" position="float" orientation="portrait"><object-id xmlns:xlink="http://www.w3.org/1999/xlink" content-type="doi" xlink:type="simple">10.3897/mycokeys.101.115678.figure2</object-id><object-id xmlns:xlink="http://www.w3.org/1999/xlink" content-type="arpha" xlink:type="simple">270D7BDB-806E-5248-98FF-19A1E671BFC6</object-id><label>Figure 2.</label><caption><p><italic><tp:taxon-name><tp:taxon-name-part taxon-name-part-type="genus" reg="Rhizoplaca">Rhizoplaca</tp:taxon-name-part><tp:taxon-name-part taxon-name-part-type="species" reg="adpressa">adpressa</tp:taxon-name-part></tp:taxon-name></italic> (KUN-L0066051) <bold>A</bold> holotype <bold>B</bold> hyphae of upper cortex (<abbrev xmlns:xlink="http://www.w3.org/1999/xlink" xlink:title="Lactophenol cotton blue" id="ABBRID0EOOAK" xlink:type="simple">LCB</abbrev>) <bold>C</bold> lower surface lacks lower cortex (<abbrev xmlns:xlink="http://www.w3.org/1999/xlink" xlink:title="Lactophenol cotton blue" id="ABBRID0EUOAK" xlink:type="simple">LCB</abbrev>) <bold>D</bold> section of apothecia (<abbrev xmlns:xlink="http://www.w3.org/1999/xlink" xlink:title="Lactophenol cotton blue" id="ABBRID0E1OAK" xlink:type="simple">LCB</abbrev>) <bold>E</bold> ascus (Lugol’s solution) <bold>F</bold> ascospores (water). Scale bars: 10 μm (<bold>B</bold>); 20 μm (<bold>C</bold>); 50 μm(<bold>D</bold>); 5 μm (<bold>E, F</bold>).</p></caption><graphic xmlns:xlink="http://www.w3.org/1999/xlink" xlink:href="mycokeys-101-233-g002.jpg" position="float" orientation="portrait" xlink:type="simple" id="oo_974147.jpg"><uri content-type="original_file" xlink:type="simple">https://binary.pensoft.net/fig/974147</uri></graphic></fig></tp:treatment-sec><tp:treatment-sec sec-type="material" id="SECID0EPPAK"><title>Additional specimens examined.</title><p>China. Yunnan Prov.: Dali, Heqing Co., Songgui Town, <named-content xmlns:xlink="http://www.w3.org/1999/xlink" content-type="dwc:verbatimCoordinates" xlink:type="simple"><named-content content-type="geo-json" specific-use="{&#34;type&#34;:&#34;Point&#34;,&#34;coordinates&#34;:[100.166667,26.300000]}" id="NCID0EYPAK" xlink:type="simple">26°18′N, 100°10′E</named-content></named-content>, 2229 m, on calcareous rock, 20 June 2018, Li S. Wang et al. 18-58987 (KUN-L0065133), 18-58988 (KUN-L0065134), 18-59991 (KUN-L0065137), 18-58997 (KUN-L0065143), 18-59001 (KUN-L0065147), 18-59008 (KUN-L0065154), 18-59935 (KUN-L0063742), 18-59937 (KUN-L0063744), 18-59940 (KUN-L0063747), same location, <named-content xmlns:xlink="http://www.w3.org/1999/xlink" content-type="dwc:verbatimCoordinates" xlink:type="simple"><named-content content-type="geo-json" specific-use="{&#34;type&#34;:&#34;Point&#34;,&#34;coordinates&#34;:[100.166667,26.300000]}" id="NCID0EAQAK" xlink:type="simple">26°18′N, 100°10′E</named-content></named-content>, 2260 m, on calcareous rock, 29 August 2005, Li S. Wang, D. L. Niu &amp; H. Luo 05-25135 (KUN-L0040473); Kunming Ci., Shilin Co., <named-content xmlns:xlink="http://www.w3.org/1999/xlink" content-type="dwc:verbatimCoordinates" xlink:type="simple"><named-content content-type="geo-json" specific-use="{&#34;type&#34;:&#34;Point&#34;,&#34;coordinates&#34;:[103.366667,24.683333]}" id="NCID0EIQAK" xlink:type="simple">24°41′N, 103°22′E</named-content></named-content>, 1883 m, on calcareous rock, 25 October 2017, Li S. Wang et al. 17-56961 (KUN-L0066046), 17-56965 (KUN-L0062405), 17-67966 (KUN-L0062443), 17-56981 (KUN-L0076202), 17-57054 (KUN-L0062534), same location, <named-content xmlns:xlink="http://www.w3.org/1999/xlink" content-type="dwc:verbatimCoordinates" xlink:type="simple"><named-content content-type="geo-json" specific-use="{&#34;type&#34;:&#34;Point&#34;,&#34;coordinates&#34;:[103.350000,24.700000]}" id="NCID0EQQAK" xlink:type="simple">24°42′N, 103°21′E</named-content></named-content>, 1890 m, on calcareous rock, 19 September 2003, Li S. Wang 03-22617 (KUN-L0040472), same location, 1910 m, on calcareous rock, 11 May 2008, Li S. Wang 08-29555 (KUN-L0040474), same location, 1900 m, on calcareous rock, 19 February 2010, Li S. Wang 10-31345 (KUN-L0048845); Lijiang Ci., Ning lang Co., Yongning Vil., <named-content xmlns:xlink="http://www.w3.org/1999/xlink" content-type="dwc:verbatimCoordinates" xlink:type="simple"><named-content content-type="geo-json" specific-use="{&#34;type&#34;:&#34;Point&#34;,&#34;coordinates&#34;:[100.666667,27.716667]}" id="NCID0EYQAK" xlink:type="simple">27°43′N, 100°40′E</named-content></named-content>, 2675 m, on calcareous rock, 27 July 2020, Li S. Wang et al. 20-66488 (KUN-L0076274); Yulong Co., Mt. Yulong, <named-content xmlns:xlink="http://www.w3.org/1999/xlink" content-type="dwc:verbatimCoordinates" xlink:type="simple"><named-content content-type="geo-json" specific-use="{&#34;type&#34;:&#34;Point&#34;,&#34;coordinates&#34;:[100.200000,26.933333]}" id="NCID0EARAK" xlink:type="simple">26°56′N, 100°12′E</named-content></named-content>, 2623 m, on calcareous rock, 31 December 2019, Li S. Wang &amp; Y. Y. Zhang 19-66393 (KUN-L0076201).</p></tp:treatment-sec><ref-list><ref id="B31"><mixed-citation xmlns:xlink="http://www.w3.org/1999/xlink" xlink:type="simple"><person-group><name name-style="western"><surname>Zhang</surname><given-names>YY</given-names></name><name name-style="western"><surname>Wang</surname><given-names>XY</given-names></name><name name-style="western"><surname>Li</surname><given-names>LJ</given-names></name><name name-style="western"><surname>Printzen</surname><given-names>C</given-names></name><name name-style="western"><surname>Timdal</surname><given-names>E</given-names></name><name name-style="western"><surname>Niu</surname><given-names>DL</given-names></name><name name-style="western"><surname>Yin</surname><given-names>AC</given-names></name><name name-style="western"><surname>Wang</surname><given-names>SQ</given-names></name><name name-style="western"><surname>Wang</surname><given-names>LS</given-names></name></person-group> (<year>2020</year>) <article-title><italic><tp:taxon-name><tp:taxon-name-part taxon-name-part-type="genus">Squamarina</tp:taxon-name-part></tp:taxon-name></italic> (lichenised fungi) species described from China belong to at least three unrelated genera.</article-title><source>MycoKeys</source><volume>66</volume>: <fpage>135</fpage>–<lpage>157</lpage>. <ext-link xlink:href="10.3897/mycokeys.66.39057" ext-link-type="doi" xlink:type="simple">https://doi.org/10.3897/mycokeys.66.39057</ext-link></mixed-citation></ref><ref id="B28"><mixed-citation xmlns:xlink="http://www.w3.org/1999/xlink" xlink:type="simple"><person-group><name name-style="western"><surname>Wei</surname><given-names>JC</given-names></name></person-group> (<year>1984</year>) <article-title>A preliminary study of the lichen genus <italic><tp:taxon-name><tp:taxon-name-part taxon-name-part-type="genus">Rhizoplaca</tp:taxon-name-part></tp:taxon-name></italic> from China.</article-title><source>Acta Mycologica Sinica</source><volume>3</volume>(<issue>4</issue>): <fpage>207</fpage>–<lpage>213</lpage>.</mixed-citation></ref><ref id="B17"><mixed-citation xmlns:xlink="http://www.w3.org/1999/xlink" xlink:type="simple"><person-group><name name-style="western"><surname>Lü</surname><given-names>L</given-names></name><name name-style="western"><surname>Yang</surname><given-names>YH</given-names></name><name name-style="western"><surname>He</surname><given-names>JX</given-names></name></person-group> (<year>2020</year>) <article-title>Three placodioid species of <tp:taxon-name><tp:taxon-name-part taxon-name-part-type="family">Lecanoraceae</tp:taxon-name-part></tp:taxon-name> new for China.</article-title><source>Mycotaxon</source><volume>135</volume>(<issue>4</issue>): <fpage>869</fpage>–<lpage>876</lpage>. <ext-link xlink:href="10.5248/135.869" ext-link-type="doi" xlink:type="simple">https://doi.org/10.5248/135.869</ext-link></mixed-citation></ref><ref id="B21"><mixed-citation xmlns:xlink="http://www.w3.org/1999/xlink" xlink:type="simple"><person-group><name name-style="western"><surname>Poelt</surname><given-names>J</given-names></name></person-group> (<year>1958</year>) <article-title>Die lobaten Arten der Flechtengattung <tp:taxon-name><tp:taxon-name-part taxon-name-part-type="genus">Lecanora</tp:taxon-name-part></tp:taxon-name> Ach. sensu ampl. in der Holarktis.</article-title><source>Mitteilungen der Botanischen Staatssammlung Müchen</source><volume>2</volume>(<issue>19–20</issue>): <fpage>411</fpage>–<lpage>589</lpage>.</mixed-citation></ref></ref-list></tp:taxon-treatment>
