# Supplementary material for: ﻿Two new species of Rhizoplaca (Lecanoraceae) from Southwest China
Source: MycoKeys. 2024 Jan 25;101:233–48. doi: 10.3897/mycokeys.101.115678 (PMC10835803; doi:10.3897/mycokeys.101.115678)
Supplement: XML Treatment for Rhizoplaca auriculata [file mycokeys.101.115678-treatment2.xml]

<!DOCTYPE tp:taxon-treatment
  PUBLIC "-//TaxonX//DTD Taxonomic Treatment Publishing DTD v0 20100105//EN" "tax-treatment-NSO.dtd">
<tp:taxon-treatment xmlns:tp="http://www.plazi.org/taxpub"><tp:treatment-meta><kwd-group><label>Taxon classification</label><kwd>
              <named-content content-type="kingdom">Fungi</named-content>
            </kwd><kwd>
              <named-content content-type="order">Lecanorales</named-content>
            </kwd><kwd>
              <named-content content-type="family">Lecanoraceae</named-content>
            </kwd></kwd-group><mixed-citation publication-type="journal"><person-group><name><surname>Zhang</surname><given-names>Yanyun</given-names></name><name><surname>Yin</surname><given-names>Yujiao</given-names></name><name><surname>Wang</surname><given-names>Lun</given-names></name><name><surname>Printzen</surname><given-names>Christian</given-names></name><name><surname>Wang</surname><given-names>Lisong</given-names></name><name><surname>Wang</surname><given-names>Xinyu</given-names></name></person-group><article-title>﻿Two new species of <italic><tp:taxon-name><tp:taxon-name-part taxon-name-part-type="genus" reg="Rhizoplaca">Rhizoplaca</tp:taxon-name-part></tp:taxon-name></italic> (<tp:taxon-name><tp:taxon-name-part taxon-name-part-type="family">Lecanoraceae</tp:taxon-name-part></tp:taxon-name>) from Southwest China</article-title><source>MycoKeys</source><day>25</day><month>01</month><year>2024</year><volume>101</volume><fpage>233</fpage><lpage>248</lpage><pub-id pub-id-type="doi">10.3897/mycokeys.101.115678</pub-id></mixed-citation></tp:treatment-meta><tp:nomenclature><label>﻿</label><tp:taxon-name>
            <object-id xmlns:xlink="http://www.w3.org/1999/xlink" content-type="arpha" xlink:type="simple">9A7FF03C-F356-569B-840B-A008BB69D125</object-id>
            <tp:taxon-name-part taxon-name-part-type="genus" reg="Rhizoplaca">Rhizoplaca</tp:taxon-name-part>
            <tp:taxon-name-part taxon-name-part-type="species" reg="auriculata">auriculata</tp:taxon-name-part>
            <object-id xmlns:xlink="http://www.w3.org/1999/xlink" content-type="mycobank" xlink:type="simple">851060</object-id>
          </tp:taxon-name><tp:taxon-authority>Y. Y. Zhang, Li S. Wang &amp; Printzen</tp:taxon-authority><tp:taxon-status xmlns:xlink="http://www.w3.org/1999/xlink" xlink:type="simple">sp. nov.</tp:taxon-status><xref ref-type="fig" rid="F3">Fig. 3</xref></tp:nomenclature><tp:treatment-sec sec-type="material" id="SECID0ETSAK"><title>Type.</title><p>China. Yunnan Prov.: Deqin Co., Benzilan Vil., besides Jinsha River, <named-content xmlns:xlink="http://www.w3.org/1999/xlink" content-type="dwc:verbatimCoordinates" xlink:type="simple"><named-content content-type="geo-json" specific-use="{&#34;type&#34;:&#34;Point&#34;,&#34;coordinates&#34;:[99.350000,28.183333]}" id="NCID0E3SAK" xlink:type="simple">28°11′N, 99°21′E</named-content></named-content>, 2099 m, on chloritoid schist, 19 August 2018, Li S. Wang et al. 18-60139 (KUN-L0065413).</p></tp:treatment-sec><tp:treatment-sec sec-type="diagnosis" id="SECID0EBTAK"><title>Diagnosis.</title><p>The species is characterized by the yellowish green upper surface, ear-like marginal squamules containing a bluish-black and wide, free lower margin, the lack of lower cortex, and the persistently orange apothecia with constricted base.</p></tp:treatment-sec><tp:treatment-sec sec-type="etymology" id="SECID0EGTAK"><title>Etymology.</title><p>The epithet refers to the ear-like margins of marginal squamules.</p></tp:treatment-sec><tp:treatment-sec sec-type="description" id="SECID0ELTAK"><title>Description.</title><p>Thallus squamulose to placodioid, umbilicate at least when young, rosulate or not, 2−5 cm across, centrally squamulose, squamules continuous to irregularly overlapped, slightly convex, 1−2.5 mm across, marginal squamules radiating or not, larger than the center, 2−4 mm across, with ear-like margins. Upper surface yellowish green, epruinose to only pruinose at margins of squamules, smooth to rugose, lower surface with a bluish-black free margin, 1−3 mm wide, no tomentum. Upper cortex 16−22 μm thick, filled with pale brown granules, soluble in K, upper part with scattered brown granules, insoluble in K, consisting of thin-walled and short-celled hyphae, 2−3 μm in diam., length of cell 3−7 μm, epinecral 10−25 μm thick, filled with brown granules, soluble in K, algal layer continuous, 67−80 μm thick, filled with black substance, insoluble in K, algae 8.5−12 μm in diam., medulla filled with black substance, insoluble in K, lower cortex lacking.</p><fig id="F3" position="float" orientation="portrait"><object-id xmlns:xlink="http://www.w3.org/1999/xlink" content-type="doi" xlink:type="simple">10.3897/mycokeys.101.115678.figure3</object-id><object-id xmlns:xlink="http://www.w3.org/1999/xlink" content-type="arpha" xlink:type="simple">5348C82A-3799-5901-B8F9-7DA1EC6FC7E3</object-id><label>Figure 3.</label><caption><p><italic><tp:taxon-name><tp:taxon-name-part taxon-name-part-type="genus" reg="Rhizoplaca">Rhizoplaca</tp:taxon-name-part><tp:taxon-name-part taxon-name-part-type="species" reg="auriculata">auriculata</tp:taxon-name-part></tp:taxon-name></italic> (KUN-L0065413) <bold>A</bold> holotype <bold>B</bold> section of apothecia (K and <abbrev xmlns:xlink="http://www.w3.org/1999/xlink" xlink:title="Lactophenol cotton blue" id="ABBRID0EHUAK" xlink:type="simple">LCB</abbrev>) <bold>C</bold> asci and ascospores (Lugol’s solution) <bold>D</bold> ascospore (water) <bold>E</bold> upper cortex and epinecral (K and <abbrev xmlns:xlink="http://www.w3.org/1999/xlink" xlink:title="Lactophenol cotton blue" id="ABBRID0ERUAK" xlink:type="simple">LCB</abbrev>) <bold>F</bold> lower surface with bluish-black hyphae lacks lower cortex (<abbrev xmlns:xlink="http://www.w3.org/1999/xlink" xlink:title="Lactophenol cotton blue" id="ABBRID0EXUAK" xlink:type="simple">LCB</abbrev>). Scale bars: 20 μm (<bold>B</bold>); 5 μm (<bold>C, D</bold>); 10 μm (<bold>E, F</bold>).</p></caption><graphic xmlns:xlink="http://www.w3.org/1999/xlink" xlink:href="mycokeys-101-233-g003.jpg" position="float" orientation="portrait" xlink:type="simple" id="oo_974148.jpg"><uri content-type="original_file" xlink:type="simple">https://binary.pensoft.net/fig/974148</uri></graphic></fig><p>Apothecia common, laminal, scattered to slightly grouped, lecanorine, sessile, constricted at base, 0.5–2 (3) mm in diam., disc orange, pruinose, plane to slightly convex, thalline margin entire, 0.1–0.2 mm wide, concolorous with thallus, pruinose. Hymenium filled with orange and gray granules, insoluble in K, 75−87 μm high, epihymenium non-gelatinized, filled with brown (soluble in K) and orange granules (insoluble in K), not interspersed, 12.5−19 μm thick, parathecium extremely reduced, subhymenium with gray granules, insoluble in K, 17−30 μm, hypothecium colorless, with grouped brown granules, insoluble in K, 60−100 μm, algae under hypothecium continuous to irregularly grouped, cortex of thalline margin same as upper cortex, even, 25−30 μm thick, paraphyses simple to slightly branched, ca. 3 μm in diam., septate, length of cell 9−14 μm, tips slightly thickened, asci clavate, 62−75 × 15−21 μm, ascospores broadly ellipsoid to subfusiformis, hyaline, 10−16 × 6.5−9.5 μm. Pycnidia immersed in the thallus, ostioles not seen, conidia filiform, straight to curved, 22.5−37.5 × 0.7 μm.</p></tp:treatment-sec><tp:treatment-sec sec-type="chemistry" id="SECID0EHVAK"><title>Chemistry.</title><p>K+ pale yellow, C-, P-; usnic and placodiolic acids detected in <abbrev xmlns:xlink="http://www.w3.org/1999/xlink" xlink:title="thin layer chromatography" id="ABBRID0ENVAK" xlink:type="simple">TLC</abbrev>.</p></tp:treatment-sec><tp:treatment-sec sec-type="distribution" id="SECID0ERVAK"><title>Distribution and ecology.</title><p>The new species only grows on dry and exposed calcareous chloritoid schist at elevation of 2000–2108 m beside the Jinsha River in Sichuan and Yunnan Provinces, China.</p></tp:treatment-sec><tp:treatment-sec sec-type="notes" id="SECID0EWVAK"><title>Notes.</title><p><italic><tp:taxon-name><tp:taxon-name-part taxon-name-part-type="genus" reg="Rhizoplaca">Rhizoplaca</tp:taxon-name-part><tp:taxon-name-part taxon-name-part-type="species" reg="callichroa">callichroa</tp:taxon-name-part></tp:taxon-name></italic> is similar to this new species in thallus and apothecia size but differs by its pale brown, lower free margins (<xref ref-type="bibr" rid="B31">Zhang et al. 2020</xref>) and the substratum of hard calcareous rock in karst landform. <italic><tp:taxon-name><tp:taxon-name-part taxon-name-part-type="genus" reg="Rhizoplaca">R.</tp:taxon-name-part><tp:taxon-name-part taxon-name-part-type="species" reg="huashanensis">huashanensis</tp:taxon-name-part></tp:taxon-name></italic> shares yellowish green upper surface and black lower surface with <italic><tp:taxon-name><tp:taxon-name-part taxon-name-part-type="genus" reg="Rhizoplaca">R.</tp:taxon-name-part><tp:taxon-name-part taxon-name-part-type="species" reg="auriculata">auriculata</tp:taxon-name-part></tp:taxon-name></italic>, but differs in the presence of a lower cortex, black apothecial discs, smaller ascospores (11.55−12.32 × 6.93−7.70 μm), and the absence of placodiolic acid (<xref ref-type="bibr" rid="B28">Wei 1984</xref>). <italic><tp:taxon-name><tp:taxon-name-part taxon-name-part-type="genus" reg="Rhizoplaca">R.</tp:taxon-name-part><tp:taxon-name-part taxon-name-part-type="species" reg="chrysoleuca">chrysoleuca</tp:taxon-name-part></tp:taxon-name></italic> differs from <italic><tp:taxon-name><tp:taxon-name-part taxon-name-part-type="genus" reg="Rhizoplaca">R.</tp:taxon-name-part><tp:taxon-name-part taxon-name-part-type="species" reg="auriculata">auriculata</tp:taxon-name-part></tp:taxon-name></italic> in its thallus with gelatinized lower cortex and the smaller ascospores (7.5−11.5 × 4−5.8 μm). <italic><tp:taxon-name><tp:taxon-name-part taxon-name-part-type="genus" reg="Rhizoplaca">R.</tp:taxon-name-part><tp:taxon-name-part taxon-name-part-type="species" reg="adpressa">adpressa</tp:taxon-name-part></tp:taxon-name></italic> differs from <italic><tp:taxon-name><tp:taxon-name-part taxon-name-part-type="genus" reg="Rhizoplaca">R.</tp:taxon-name-part><tp:taxon-name-part taxon-name-part-type="species" reg="auriculata">auriculata</tp:taxon-name-part></tp:taxon-name></italic> in its thallus with areolate center and squamulose margins, pale green upper surface with white heavy pruina, the lower surface with white free margins, and the adnate apothecia with orange to reddish-brown discs.</p></tp:treatment-sec><tp:treatment-sec sec-type="material" id="SECID0ERYAK"><title>Additional specimens examined.</title><p>China. Sichuan Prov.: Derong Co., Benzilan Vi., besides Jinsha River, <named-content xmlns:xlink="http://www.w3.org/1999/xlink" content-type="dwc:verbatimCoordinates" xlink:type="simple"><named-content content-type="geo-json" specific-use="{&#34;type&#34;:&#34;Point&#34;,&#34;coordinates&#34;:[99.333333,28.200000]}" id="NCID0E1YAK" xlink:type="simple">28°12′N, 99°20′E</named-content></named-content>, 1960 m, on chloritoid schist, 4 October 2009, Li S. Wang &amp; J. Wang 09-31121 (KUN-L0048841). Yunnan Prov.: Deqin Co., Benzilan Vi., besides Jinsha River, <named-content xmlns:xlink="http://www.w3.org/1999/xlink" content-type="dwc:verbatimCoordinates" xlink:type="simple"><named-content content-type="geo-json" specific-use="{&#34;type&#34;:&#34;Point&#34;,&#34;coordinates&#34;:[99.350000,28.183333]}" id="NCID0ECZAK" xlink:type="simple">28°11′N, 99°21′E</named-content></named-content>, 2099 m, on chloritoid schist, 19 August 2018, Li S. Wang et al. 18-60136 (KUN-L0065415), 18-60336 (KUN-L0065496), same location, 2108 m, on chloritoid schist, 19 August 2018, Li S. Wang et al. 18-60352 (KUN-L0065512), 18-60355 (KUN-L0065515), same location, <named-content xmlns:xlink="http://www.w3.org/1999/xlink" content-type="dwc:verbatimCoordinates" xlink:type="simple"><named-content content-type="geo-json" specific-use="{&#34;type&#34;:&#34;Point&#34;,&#34;coordinates&#34;:[99.016667,28.383333]}" id="NCID0EKZAK" xlink:type="simple">28°23′N, 99°01′E</named-content></named-content>, 2000 m, on chloritoid schist, 31 October 2015, Li S. Wang, Y. Y. Zhang &amp; M. X. Yang 15-49794 (KUN-L0040537), 15-49796 (KUN-L0040538), same location, <named-content xmlns:xlink="http://www.w3.org/1999/xlink" content-type="dwc:verbatimCoordinates" xlink:type="simple"><named-content content-type="geo-json" specific-use="{&#34;type&#34;:&#34;Point&#34;,&#34;coordinates&#34;:[99.383333,28.166667]}" id="NCID0ESZAK" xlink:type="simple">28°10′N, 99°23′E</named-content></named-content>, 2115 m, on chloritoid schist, 27 August 2006, Li S. Wang, Oh Soon-OK &amp; D. L. Niu 06-26670 (KUN-L0040471), 06-26684 (KUN-L0040575), same location, <named-content xmlns:xlink="http://www.w3.org/1999/xlink" content-type="dwc:verbatimCoordinates" xlink:type="simple"><named-content content-type="geo-json" specific-use="{&#34;type&#34;:&#34;Point&#34;,&#34;coordinates&#34;:[99.516667,28.166667]}" id="NCID0E1ZAK" xlink:type="simple">28°10′N, 99°31′E</named-content></named-content>, 2110 m, on rock, 27 August 2006, H. Harada 23764 (KUN-L0051510).</p></tp:treatment-sec><ref-list><ref id="B31"><mixed-citation xmlns:xlink="http://www.w3.org/1999/xlink" xlink:type="simple"><person-group><name name-style="western"><surname>Zhang</surname><given-names>YY</given-names></name><name name-style="western"><surname>Wang</surname><given-names>XY</given-names></name><name name-style="western"><surname>Li</surname><given-names>LJ</given-names></name><name name-style="western"><surname>Printzen</surname><given-names>C</given-names></name><name name-style="western"><surname>Timdal</surname><given-names>E</given-names></name><name name-style="western"><surname>Niu</surname><given-names>DL</given-names></name><name name-style="western"><surname>Yin</surname><given-names>AC</given-names></name><name name-style="western"><surname>Wang</surname><given-names>SQ</given-names></name><name name-style="western"><surname>Wang</surname><given-names>LS</given-names></name></person-group> (<year>2020</year>) <article-title><italic><tp:taxon-name><tp:taxon-name-part taxon-name-part-type="genus">Squamarina</tp:taxon-name-part></tp:taxon-name></italic> (lichenised fungi) species described from China belong to at least three unrelated genera.</article-title><source>MycoKeys</source><volume>66</volume>: <fpage>135</fpage>–<lpage>157</lpage>. <ext-link xlink:href="10.3897/mycokeys.66.39057" ext-link-type="doi" xlink:type="simple">https://doi.org/10.3897/mycokeys.66.39057</ext-link></mixed-citation></ref><ref id="B28"><mixed-citation xmlns:xlink="http://www.w3.org/1999/xlink" xlink:type="simple"><person-group><name name-style="western"><surname>Wei</surname><given-names>JC</given-names></name></person-group> (<year>1984</year>) <article-title>A preliminary study of the lichen genus <italic><tp:taxon-name><tp:taxon-name-part taxon-name-part-type="genus">Rhizoplaca</tp:taxon-name-part></tp:taxon-name></italic> from China.</article-title><source>Acta Mycologica Sinica</source><volume>3</volume>(<issue>4</issue>): <fpage>207</fpage>–<lpage>213</lpage>.</mixed-citation></ref></ref-list></tp:taxon-treatment>
